# Supplementary material for: Changes in Endogenous Phytohormones of Gerbera jamesonii Axillary Shoots Multiplied under Different Light Emitting Diodes Light Quality
Source: Molecules. 2022 Mar 10;27(6):1804. doi: 10.3390/molecules27061804 (PMC8950344; doi:10.3390/molecules27061804)
Supplement: Supplementary file 1 [file molecules-27-01804-s001.zip]

Archive with 1 entries (1 files):
- molecules-1601244-supplementary.pdf
